# Supplementary material for: Lifestyle and Dietary Behaviors Are Associated with Body Mass Index in Romanian Young Adults
Source: Nutrients. 2026 May 21;18(10):1644. doi: 10.3390/nu18101644 (PMC13209717; doi:10.3390/nu18101644)
Supplement: Supplementary file 1 [file nutrients-18-01644-s001.zip]

Archive with 1 entries (1 files):
- nutrients-4316921-supplementary.pdf
